# Supplementary material for: A glimpse into evolution and dissemination of multidrug-resistant Acinetobacter baumannii isolates in East Asia: a comparative genomics study
Source: Sci Rep. 2016 Apr 13;6:24342. doi: 10.1038/srep24342 (PMC4829828; doi:10.1038/srep24342)
Supplement: Supplementary Table 1 [file srep24342-s1.xls]

## Sheet: Sheet1
Table S1. Contig measurements of the analyzed genomes (including scaffolded regions).
Isolate	Status	Count	Total size(bp)	Maximum(bp)	Minimum(bp)	N50(bp)	N90(bp)	Accession
ISAB51	draft	77	4069057	364278	228	159166	42744	LFHC01 *
KMDRAB15	draft	178	4112519	365411	203	204295	39494	LFHD01 *
KMDRAB19	draft	847	5256369	138079	202	18164	2531	LFHE01 *
KSPU17	draft	143	3983444	322386	202	107955	26839	LFHF01 *
KSPU8	draft	198	3842629	364182	204	177877	75229	LFHG01 *
MDRAB16	draft	265	4055328	231364	207	83878	21958	LFHH01 *
MDRAB19	draft	279	4069639	350410	201	103668	31085	LFHI01 *
MDRAB41	draft	147	4098340	323225	205	103984	22599	LFHJ01 *
MDRAB55	draft	120	4027028	276663	205	129382	26586	LFHK01 *
MDRAB58	draft	102	3936234	305454	228	87245	27307	LFHL01 *
MDRAB7	draft	165	4094041	303482	202	84630	23447	LFHM01 *
SPU6	draft	91	3938223	284376	203	112373	31121	LFHN01 *
SPU7	draft	112	3984745	306285	232	92480	31740	LFHO01 *
AB1H8	draft	69	3993780	374282	589	124425	38436	ANNC01
BJ2	draft	52	4015419	364231	1154	169895	50428	JPLG01
BJ6	draft	56	4031457	364278	1002	144138	50812	JPLK01
BJ7	draft	55	4029679	364278	1002	143559	48640	JPLL01
LY4	draft	105	4012700	364355	215	141317	41456	JDSY01
LY5	draft	85	3999987	229619	203	143635	53919	JDSZ01
LY9	draft	98	4087028	364320	206	129431	41241	JDTD01
MRY12-0277	draft	106	3829745	253572	110	107126	27507	BASC01
MRY10-0558	draft	77	3782742	344713	107	173207	47338	BASB01
MRY09-0642	draft	148	3746543	270776	104	66193	19755	BASA01
NCGM_237	complete	2	4030890	4021920	8970	4021920	4021920	AP013357
TYTH-1	complete	1	3957368	3957368	3957368	3957368	3957368	CP003856
TYTH-2	draft	138	3879846	221052	201	53438	20082	AGSQ01
TYTH-3	draft	180	3719171	124550	207	33538	12280	AGSR01
XH386	complete	2	4199500	4087343	112157	4087343	4087343	CP010779
2005JSAB1	draft	79	4064212	364428	123	206425	59576	JSCO01
2005LNAB4	draft	85	3859775	231550	197	138976	30309	JSCU01
2011BJAB2	draft	93	4028836	353885	232	112471	26549	JRHW01
2011BJAB5	draft	70	4146723	364408	1025	120875	41227	JSCY01
2011BJAB6	draft	67	4000380	364306	394	131455	41461	JSDM01
2011BJAB8	draft	95	4059243	299910	229	147737	26550	JSCZ01
2011HNAB1	draft	83	4104297	420048	179	145690	41677	JSDF01
2011LNAB2	draft	80	4068854	237270	326	117772	41320	JSCG01
2011SDAB2	draft	78	4019788	364444	227	129479	36625	JSCR01
2011SHAB1	draft	110	3931310	298963	125	143416	27251	JSCP01
2011ZJAB3	draft	118	4056387	338947	141	106358	24915	JSDK01
note: The strains marked by asterisk are sequenced in this study.

## Sheet: Sheet2
perl contig_stat.pl	2005JSAB1	_contigs.fa >> tempout
perl contig_stat.pl	2005LNAB4	_contigs.fa >> tempout
perl contig_stat.pl	2011BJAB2	_contigs.fa >> tempout
perl contig_stat.pl	2011BJAB5	_contigs.fa >> tempout
perl contig_stat.pl	2011BJAB6	_contigs.fa >> tempout
perl contig_stat.pl	2011BJAB8	_contigs.fa >> tempout
perl contig_stat.pl	2011HNAB1	_contigs.fa >> tempout
perl contig_stat.pl	2011LNAB2	_contigs.fa >> tempout
perl contig_stat.pl	2011SDAB2	_contigs.fa >> tempout
perl contig_stat.pl	2011SHAB1	_contigs.fa >> tempout
perl contig_stat.pl	2011ZJAB3	_contigs.fa >> tempout
